# Supplementary material for: Multi-omics profiling-derived signature links cellular ecosystem to glioblastoma prognosis
Source: iScience. 2026 May 18;29(6):115982. doi: 10.1016/j.isci.2026.115982 (PMC13197639; doi:10.1016/j.isci.2026.115982)
Supplement: Table S2. IC50 of BI-2536 and Sapitinib in four GBM cell lines [file mmc2.xlsx]

## Sheet: IC50 and Cell Viability
	KS1				KNS42				LN-428				KALS1
IC50 (nM) of BI-2536	372.7				689.9				3476				2891
IC50 (μM) of Sapitinib	67.22				71.61				10.57				25.06
Viability (%) Log10(BI-2536) (M)	KS1				KNS42				LN-428				KALS1
-7.81697	94.9112	99.5329	90.6465	102.39	99.9223	104.969	84.4808	96.9184	94.7887	97.0422	112.676	98.7324	97.3601	97.7002	99.1138	100.595
-7.33985	98.6632	103.502	53.1426	92.4948	110.938	97.8623	104.025	100.333	107.042	101.409	96.6197	103.521	99.6462	94.705	90.7987	90.1762
-6.86273	79.9096	84.5312	52.832	74.9898	85.5636	82.3987	90.3109	85.5636	91.6901	95.493	105.634	98.4507	92.3249	85.7399	91.0878	90.7095
-6.38561	55.2174	54.6893	40.4828	52.813	58.8007	55.9689	69.4892	75.4581	84.507	86.338	82.2535	88.0282	79.6939	77.2991	65.4244	80.3174
-5.90849	25.4625	26.6179	6.32369	31.7551	30.7885	34.3698	25.7357	42.06	74.3662	87.3239	68.169	87.3239	63.9318	62.4534	54.6124	73.3173
-5.43136	0.192568	2.31703	0.060725	9.18115	9.35591	5.99667	14.7141	19.4059	39.8592	32.3944	48.3099	44.6479	53.7528	54.1354	37.575	54.2818
-4.95424	0.080754	0.062119	0.037271	0.012134	0.555247	0.277624	0.610772	0.249861	27.0422	21.2676	29.8592	28.4507	22.1766	44.816	36.7106	35.0668
-4.47712	0.049695	0.03122	0.012424	0.043483	0.222099	0.083287	0.13343	0.166574	11.2676	14.0845	18.4507	17.0422	0.056681	24.6705	0.203108	0.103916
-4	0.068331	0.04234	0.034344	0.03554	0.112334	0.194336	0.111049	0.138812	1.26761	4.22535	0.042254	0.450704	0.127533	4.43484	0.113363	0.061405
Viability (%) Log10(Sapitinib) (M)	KS1				KNS42				LN-428				KALS1
-6.51594	95.5755	97.9882	90.476	97.048	104.323	107.344	107.689	90.1448	110.252	88.4821	71.823	88.5039	83.9054	101.332	87.2131	74.1252
-6.03882	96.2392	90.2109	98.8317	93.1006	98.087	97.9387	97.7702	91.2802	73.3638	102.914	90.8467	87.9115	76.7201	71.6659	99.5482	93.2446
-5.5617	77.5976	81.991	78.0194	58.3132	94.6153	91.8385	96.16	91.676	76.8421	61.9832	69.2296	74.191	53.8825	71.1421	69.544	71.1531
-5.08458	70.9582	80.3152	74.0961	78.1922	84.5685	81.6431	75.8056	66.9365	61.1747	68.6651	56.7353	54.2167	56.1403	60.4631	70.2345	66.1323
-4.60745	62.5925	57.4317	52.7653	75.3921	71.3432	61.2232	63.2583	55.2276	25.6598	25.0648	37.7117	50.1196	61.6315	65.3615	55.2876	57.6189
-4.13033	66.1175	61.9323	51.3826	51.2098	61.8162	54.6322	56.262	65.4934	2.82227	5.99542	5.88863	41.766	43.9054	42.2665	34.564	35.7125
-3.65321	40.6827	51.5555	40.8048	45.4389	31.4392	28.0472	38.0314	36.0524	2.18154	2.48665	1.54081	19.0279	13.524	27.2776	25.5245	31.3787
-3.17609	15.2211	11.037	10.7805	10.5428	8.9547	4.03668	10.0262	14.0419	1.67811	0.778032	1.93745	11.0224	10.5492	18.897	16.3467	15.3878
-2.69897	0.691324	0.864155	0.518493	1.87162	5.56847	0.02096	3.01262	1.02836	0.259344	0.2746	0.122044	0.036524	0.457666	0.35654	0.3533	0.16653
